# Supplementary material for: Case report: Diagnosis and treatment of delayed epidural pyogenic abscess after brain tumor operation: a report of 5 cases and review of the literature
Source: Front Surg. 2023 Jun 28;10:1202387. doi: 10.3389/fsurg.2023.1202387 (PMC10337588; doi:10.3389/fsurg.2023.1202387)
Supplement: Supplementary file 1 [file Table1.xlsx]

## Sheet: Sheet1
Patient No.	Sex/Age(year)	Types and sites of surgery	Implant material	Frontal sinus opening	Radiotherapy	Clinical Manifestations	Time from tumor surgery to diagnosis(month)	Bone flap preservation	Pus culture
1	M/68	Right parieto-occipital atypical meningioma	Yes	No	Yes	Headache,unilateral limb weakness	4	Yes	Staphylococcus epidermidis
2	F/75	Left temporoparietal meningioma	Yes	No	No	Headache	1.5	No	Negative
3	M/60	Left frontal diffuse astrocytoma	Yes	Yes	Yes	Headache,fever	24	No	Pseudomonas aeruginosa
4	M/63	Right parietal lobe diffuse astrocytoma	Yes	No	Yes	Headache,unilateral limb weakness	5	No	Negative
5	M/52	Right frontotemporal glioblastoma	Yes	No	Yes	Headache	2.5	No	Staphylococcus aureus
		No
